# Supplementary material for: Structural Attributes and Principles of the Neocortical Connectome in the Marmoset Monkey
Source: Cereb Cortex. 2021 Jul 19;32(1):15–28. doi: 10.1093/cercor/bhab191 (PMC8634603; doi:10.1093/cercor/bhab191)
Supplement: supplementary_rereview_May2021_bhab191 [file supplementary_rereview_may2021_bhab191.zip]

Archive with 1 entries (1 files):
- supplementary_rereview_May2021_bhab191.docx
